# Supplementary material for: Acetyl-CoA-carboxylase 1 (ACC1) plays a critical role in glucagon secretion
Source: Commun Biol. 2022 Mar 18;5:238. doi: 10.1038/s42003-022-03170-w (PMC8933412; doi:10.1038/s42003-022-03170-w)
Supplement: Supplementary file 3 — Supplementary Data 1 [file 42003_2022_3170_MOESM3_ESM.xlsx]

## Sheet: 1.a
Fig.1a. Effect of ACC-inhibition on islet glucagon secretion: static incubation (pg/islet/h).
	Vehicle			TOFA
Glucose:	1mM	6mM	20mM	1mM	6mM	20mM
	6.45001	3.27	5.85001	3.45	1.26	3.15
	6.15001	2.28	2.55	6.30001	1.23	6.30001
	30.3	7.03	7.35001	4.05	0.900001	10.65
	3	8.58	2.55	2.7	2.385	2.85
	4.65001	1.26	1.8	2.4	2.13	1.65
	18.81	26.55	8.58	2.25	0.690001	0.900001
	22.2	8.21251	13.35	21	12.15	7.95001
	26.1	13.6125	14.1	14.7	7.39951	10.95
	9.30001	17.1435	15	17.25	10.2495	11.85
	4.185	27.971	3.885	0.810001	10.8937	1.11
	10.41	11.2817	2.115	1.995	11.1024	1.71
	10.16	15.6367	6.29	2.175	5.39028	1.71
	23.55	18.0082	5.87	1.05	7.76876	1.245
	14.43	2.625	3.45	2.16	8.78879	1.32
	28.185	6.82501	22.3005	1.845	8.32501	11.25
	37.0005	24	7.91251	13.8375	4.05	4.5
	12.4875	7.27501	11.325	7.01251	5.31001	15.1125
	14.6625	5	9.44257	9.55051		4.96226
	45.666	6	7.35466	15.7063		5.77829
	8.39165	9.2	6.2759	6.17847		2.47591
	10.3264	4.4	13.5314	3.90961		11.5166
	9.99586	0.9	9.15113	11.8471		6.18325
	18.595	4.4	3.6	9.41038		9.30001
	14.4	18.5	8.62501	10.275		5.32501
	8.25001	7.8	4.65001	5.62501		3.675
	20.28	6.2	7.87501	3.225
	17.1	4.6	3.5	10.425
	10.8	11.5	1.7
	4.2		4.8
	11.9		4.8
	6		1.4
	5.5		6.5
	3.3		10.9
	11.9		9.4
	23.8		4.4
	12.1		6.2
	7.8		9.1
	7.9

## Sheet: 1.b
Fig.1b. Effect of ACC-inhibition on islet glucagon secretion: perifusion (pg/islet/h).
Glucose (mM)	Time	Ctrl						Tofa 25 μM
1mM	0	5.1	10.2	12.2	10.242	14.227	19.922	7	9	1.8	6.2	8.199	9.6	6.94
1mM	3	5.2	8.1	14.2	7.197	13.934	15.566	5.2	8.9	2	5.5	5.407	7.565	6.293
1mM	6	5	8.3	14	14.819	10.711	19.415	7.1	7.5	1.9	6	4.431	10.406	6.915
1mM	9	5.6	9.7	15.1	15.86	17.881	12.283	5	10.4	2.3	5.7	6.472	12.235
1mM	12	5.4	11.3	14.8	10.006	10.313		6.3	9.5	2.9	6.5	8.695	6.994	8.02
1mM	15	4.3	6.6	14.4	7.072	17.328	14.342	3.3	7.6	1.6	3.7	4.039	7.383	10.935
1mM	18	5.1	9.2	14.9	8.751	12.154	15.692	3.8	6.5	0.7	5	4.717	8.592	13.948
1mM	21	4.9	7.8	13.2	7.902	6.966	11.785	5.4	5.3	1.5	6.2	5.189	6.541	8.633
1mM	24	5	7.4	15.2	5.303	11.458	12.094	5.8	2.6	1.6	5.6	4.914	5.105	7.775
1mM	27	4.7	13.4	16.6	4.345	15.951	12.131	6.4	10.2	3.1	6.3	4.621	8.087	7.243
1mM	30	5.2	13.3	17.5	9.718	18.824	12.555	8.1	10.5	3.2	6.4	5.145	6.107	9.295
1mM	33	4.5	10.1	14.4	7.482	14.398	7.447	9.3	9.5	3.5	5.9	4.138	7.735	8.5
1mM	36	4.1	13.5	14.7	2.404	9.801	6.106	9.1	8.8	3.2	6.6	2.25	3.543	7.947
1mM	39	6.1	15.7	16.2	3.748	6.607	7.026	9.9	10.9	4	7.6	1.424	3.032	2.772
6mM	42	5.1	15.6	15.9	3.724	4.319	3.964	10.5	10.9	3.6	8.2	1.631	3.296	2.541
6mM	45	5.6	12.2	14.7	3.673	4.611	3.113	10.2	7.8	3.6	7.7	3.622	3.703	3.121
6mM	48	5.5	15.2	14.4	2.115	3.867	2.239	9.5	7.7	2.9	7.4	1.474	6.251	1.428
6mM	51	5.8	15.9	16.4	1.993	3.122	2.558	11.5	10.3	3.6	7.9	1.479	2.466	1.778
6mM	54	5	11.6	14.6	1.884	4.354	4.266	10.7	9.7	3.2	5.9	1.604	5.227	2.056
6mM	57	4.3	9.7	10.1	3.411	4.739	2.709	8.1	7.6	1.7	5.4	1.875	1.896	8.701
6mM	60	4.5	7.4	8.3	4.611	5.123	6.121	5.8	4.8	1.5	4.1	2.834	3.658	4.33
6mM	63	3.3	7.4	7.7	3.232	4.345	4.249	5.1	3.6	1.3	3.2	1.465	3.429	4.633
6mM	66	2.8	7.1	6.3	2.483	3.353	5.325	3.6	3.6	1.2	2.8	2.183	2.6	4.926
6mM	69	2.7	4.5		2.497	2.362	2.506	3.4	5.2	1.9	2.9	1.909	2.325	2.815
6mM	72	2.2	6.4		2.672	2.393	5.467	4.2	4.4	1.6	2.3	2.234	2.092	1.539
6mM	75	3	5.8		2.687	2.438	2.786	4.5	4.7	4.5	3	2.372	2.373	6.057
6mM	78	3.3	7.1		2.387	2.068	2.652	5.4	4.1	1.5	2.8	2.062	2.098	1.317
6mM	81	2.5	7		3.029	2.666	2.05	5.1	5.5	2	2.4	2.06	1.962	1.452
6mM	84	1.8	5.1		7.037	3.264	4.258	6.4	6.6	2.4	2.7	4.625	4.493	2.753

## Sheet: 1.c 
Fig.1c. Effect of ACC-inhibition on islet glucagon secretion: perifusion (AUC).
	Vehicle		TOFA
Glucose:	1mM	6mM	1mM	6mM
	193.8	161.9	249.8	286.7
	395	383	321.8	263.3
	579.6	291.9	91.2	100.5
	323.6	126.2	228.9	189.8
	510.4	147.7	194.5	90.9
	498.6	150.5	289.8	131.9
			323.5	140.4

## Sheet: 1.d
Fig.1d. Effect of acute ACC-inhibition on aTC9 glucagon secretion (pg glucagon secreted/µg protein content).
	1mM glucose					6mM glucose					20mM glucose
Control	5.51546	6.64	7.638	2.03333	7.478	4.4579	3.352	5.76	1.235	6.098	3.28143	2.27	5.238	1.14333	5.38167
TOFA	3.62699	2.05	5.528	1.512	5.832	4.03102	1.115	5.75667	1.47667	5.59	3.43831	0.91	6.5975	1.45	5.432

## Sheet: 1.e
Fig.1e. Effect of chronic ACC-inhibition on aTC9 glucagon secretion (pg glucagon secreted/µg protein content).
	1mM glucose				6mM glucose				20mM glucose
Control	7.934	6.16833	3.108	3.382	5.776	4.102	2.1375	2.688	5.442	4.056	2.2325	2.88333
TOFA	5.744	5.7225	1.906	2.294	5.98	5.1925	1.952	2.192	6.8525	5.24667	1.95	2.04

## Sheet: 1.g
Fig.1g. Acaca (ACC1) mRNA expression in FACS-enriched alpha and beta cell populations (fold of mean control alpha cell expression).
Ctrl (α cells)	1.377	1.124	0.844	0.831	0.922
Ctrl (β cells)	0.867	0.659	0.915	1.139	1.101
gluACC1KO (α cells)	0.381	0.373	0.295	0.286	0.253
gluACC1KO (β cells)	1.072	0.852	0.855	1.154	1.197

## Sheet: 1.h
Fig.1h. Chow-gACC1KO-Islet glucagon secretion (pg/islet/h).
Control			gluACC1KO
1mM glucose	6mM glucose	20mM glucose	1mM glucose	6mM glucose	20mM glucose
37	26.55	22.3	18.49	22.95	12.6
12.49	8.21	7.91	18.85	16.58	13.95
14.66	13.61	11.33	8.36	14.51	9.71
7.02	4.8	3.1	14.33	13.54	15.34
5.25	4.83	3.9	8.97	9	7.5
12.18	6.9	7.28	8.75	7.77	11.2
4.99	15.38	0.66	11.25	7.75	7.38
18.65	5.66	3.2	9.57	8.37	8.67
6.75	10.93	7.84	5.97	6.81	7.09
15.38	7.07	1.08	1.73	4.73	1.34
7.46	8.06	2.75	1.83	6.85	1.4
9.42	6.15	4.17	1.26	7.4	4.24
15.52	8.33	5.41	1.83	3.67	1.97
9.35	7.89	10.75	2.04	7.18	1.64
9.53	3.48	5.91	1.48	4.1	2.18
10.11	5.3	6.72	2.37	8.84	2.54
12.23	7.35	6.84	2.69	8.85	1.68
8.18	6	4.34	4.41	13.35	3.78
11.91	4.05	4.52	6.22	1.65	3.74
18.18	2.4	7.94	4.52	6.45	11.58
9.06	5.61	11.19	5.99	6.76	4.39
14.58	5.09	5.91	8.9	6.49	11.5
9.15	4.56	16.08	4.82	6.5	7.61
16.35	3.34	6.75	7.16	4.67	5.54
12.45		8.4	6.56		5.58
5.4		5.25	6.96		6.14
10.28		5.78	7.97		6.86
9.07		5.03	8.85		5.7
6.68		4.18	9.45		8.55
5.26		3.14	2.25		7.2
			7.2		4.81
			4.72		5.73
			4.98		7.85
			8.54		6.36
			7.46

## Sheet: 1.i
Fig.1i. HFHS diet-gACC1KO-Islet glucagon secretion (pg/islet/h).
Control			gluACC1KO
1mM glucose	6mM glucose	20mM glucose	1mM glucose	6mM glucose	20mM glucose
15.9255	11.3745	12.5745	11.9505	10.275	10.3245
26.1	18.0255	10.5255	2.5005	4.9005	1.4505
17.85	16.8	12.27	9.33001	10.95	10.0005
14.259	9.99301	7.17451	6.42001	4.275	5.85001
21.543	14.2575	9.07951	14.1255	14.5275	15.9795
21.825	16.794	12.168	13.98	20.9595	14.1375
			15.867	15.507	13.4745
			16.272	16.917	14.6505

## Sheet: 2.a
Fig.2a: Fed blood glucose (mmol/l).
Ctrl (F)	gluACC1-KO (F)	Ctrl (M)	gluACC1-KO (M)
8.6	8.9	10.9	11.2
7.8	8.8	10.8	10.5
7.8	9.9	9.1	12
8.2	7	12.5	9
11.4	9.2	10.5	9
9.9	7.2	11.4	12
11.7	7.7	10.7	11.3
		9.9	10.1
			8.8
			11
			9.2
			7.6
			12.1
			8.8
			10.3
			11.7
			9.4
			12.3

## Sheet: 2.b
Fig.2b: Fasting blood glucose (mmol/l)
Ctrl (F)	gluACC1-KO (F)	Ctrl (M)	gluACC1-KO (M)
4.3	4.6	5.8	5.7
5.1	4.7	5.5	5.8
3.9	5.4	6.3	7.4
5.2	5.5	4.2	5.7
5.7	4.2	4.7	3.9
4.4	6	5.2	4.6
4	4.2	4.9	4.7
5.3	4.3	4.9	4.8
4.5	5.7	5.8	4.3
4.6	4.9	4.6	5
4.3	3.8	5.8	4.6
4.7	4.4	4.1	3.7
4.2	5.6	5.2	5.2
5.1	5	6	4.4
5.1	4	5.2	4.2
5.5	6	4.9	4.9
	4.9	5.4	4.8
			6.2
			4.6
			5.9
			5.2
			5
			4.6
			4
			4.2

[truncated: 39 more sheets: 2.c, 2.d, 2.e, 2.f, 2.g, 2.h, 2.i, 2.j, 3.a, 3.b, 3.c, 4.c, 4.d, 4.e, 4.f, 5.b, 5.c, 5.d, 6.a, 6.b …]
